# Supplementary material for: Specific inhibition of myostatin activation is beneficial in mouse models of SMA therapy
Source: Hum Mol Genet. 2018 Nov 27;28(7):1076–89. doi: 10.1093/hmg/ddy382 (PMC6423420; doi:10.1093/hmg/ddy382)
Supplement: Supplementary Data [file ddy382_suppl_data.zip]

Archive with 4 entries (4 files):
- Figure S1.tif
- Figure S2.tif
- Figure S3.tif
- Long, et al., HMG supplement.docx
